# Supplementary material for: New Chromones from Bouvardia ternifolia (Cav.) Schltdl with Anti-Inflammatory and Immunomodulatory Activity
Source: Plants (Basel). 2022 Dec 20;12(1):1. doi: 10.3390/plants12010001 (PMC9823701; doi:10.3390/plants12010001)
Supplement: Supplementary file 1 [file plants-12-00001-s001.zip]

Archive with 1 entries (1 files):
- plants-2039050-supplementary.pdf
